# Supplementary material for: Codon Usage Bias Analysis in Macronuclear Genomes of Ciliated Protozoa
Source: Microorganisms. 2023 Jul 18;11(7):1833. doi: 10.3390/microorganisms11071833 (PMC10384029; doi:10.3390/microorganisms11071833)
Supplement: Supplementary file 1 [file microorganisms-11-01833-s001.zip]

Archive with 2 entries (2 files):
- Supplementary Material.pdf
- Supplementary table.xlsx
